# Supplementary material for: CRPC Membrane-Camouflaged, Biomimetic Nanosystem for Overcoming Castration-Resistant Prostate Cancer by Cellular Vehicle-Aided Tumor Targeting
Source: Int J Mol Sci. 2022 Mar 26;23(7):3623. doi: 10.3390/ijms23073623 (PMC8998744; doi:10.3390/ijms23073623)
Supplement: Supplementary file 1 [file ijms-23-03623-s001.zip]

Archive with 1 entries (1 files):
- ijms-1636116-supplementary.pdf
